# Supplementary material for: A companion to the preclinical common data elements and case report forms for neuropathology studies in epilepsy research. A report of the TASK3 WG2 Neuropathology Working Group of the ILAE/AES Joint Translational Task Force
Source: Epilepsia Open. 2022 Sep 22;10(Suppl 1):S112–35. doi: 10.1002/epi4.12638 (PMC12375993; doi:10.1002/epi4.12638)
Supplement: Supplementary file 2 — Appendix S1 [file EPI4-10-S112-s002.zip]

Archive with 10 entries (10 files):
- EPI4_12638_2 CRF Module Euthanasia and tissue preparation.docx
- EPI4_12638_2_CDE_chart_Module_Euthanasia_and_tissue_preparation.xlsx
- EPI4_12638_3 CRF Module Neurodegeneration-rev.docx
- EPI4_12638_3_CDE_chart_Module_Neurodegeneration.xlsx
- EPI4_12638_4 CRF Module Astrocyte pathology.docx
- EPI4_12638_4_CDE_chart_Module_Astrocyte_pathology.xlsx
- EPI4_12638_5 CRF Module Immune responses.docx
- EPI4_12638_5_CDE_chart_Module_Immune_responses.xlsx
- EPI4_12638_6 CRF Module Oligodendrocytes myelin BBB.docx
- EPI4_12638_6_CDE_chart_Module_Oligodendrocytes_and_myelin.xlsx
