# Supplementary material for: A companion to the preclinical common data elements and case report forms for neuropathology studies in epilepsy research. A report of the TASK3 WG2 Neuropathology Working Group of the ILAE/AES Joint Translational Task Force
Source: Epilepsia Open. 2022 Sep 22;10(Suppl 1):S112–35. doi: 10.1002/epi4.12638 (PMC12375993; doi:10.1002/epi4.12638)
Supplement: Supplementary file 2 — Appendix S1 [file EPI4-10-S112-s002.zip › EPI4_12638_2_CDE_chart_Module_Euthanasia_and_tissue_preparation.xlsx]

## Sheet: Sheet1
CDE ID	CDE Name	Variable Name	Definition / Description	Question Text	Permissible Value	Description of Permissible Value	Data Type	Quantifier	Instructions	Priority level for CDE	Recommended Setting	References	Population	Classification (e.g., Core)	Version #	Version Date	Aliases for Variable Name	CRF Module / Guideline	© or TM	Sub-Domain	Domain	Size	Input Restrictions	Min Value	Max Value	Measurement Type	LOINC ID	SNOMED	caDSR ID	CDISC ID
	Euthanasia and tissue preparation chemical method of euthanasia Type	EuthChemMethodType	Indicates the chemical method of euthanasia used	What was the type of the chemical method of euthanasia used	CO2 followed by decapitation;Anesthesia;Ketamine/Xylazine;Phenobarbital;Unknown;Other	CO2 followed by decapitation was used;Anesthesia was used;Ketamine/Xylazine was used;Phenobarbital was used; The chemical method of euthanasia is not known; An ‘Other’ method of euthanasia was used	Alphanumeric	CO2 followed by decapitation;Anesthesia;Ketamine/Xylazine;Phenobarbital;Unknown;Other	Choose one: method of chemical euthanasia	H				Neuropathology				Euthanasia and tissue preparation		Method of euthanasia			Single pre-defined value selected
	Euthanasia and tissue preparation if other chemical method of euthanasia, specify Text	EuthChemOtherTxt	Indicates the chemical method of euthanasia, if other than those listed was used	If other chemical method of euthanasia, specify			Alphanumeric	Euthanasia, chemical if other	Record chemical euthanasia used, if other than those listed was used	H				Neuropathology				Euthanasia and tissue preparation		Method of euthanasia			Free-form entry
	Euthanasia and tissue preparation if anesthesia used Type	EuthChemMethodAnethType	Indicates the anesthesia used	What was the type of anesthesia used	Isoflurane;Sevoflurane;Unknown;Other	Isoflurane used;Sevoflurane used; Type of anesthesia is not known;An ‘Other’ method of anesthesia was used	Alphanumeric	Anesthesia	Choose one: method of anesthesia	I				Neuropathology				Euthanasia and tissue preparation		Method of euthanasia			Single pre-defined value selected
	Euthanasia and tissue preparation if other anesthesia, specify Text	EuthChemAnethOtherTxt	Indicates the anesthesia, if other than those listed was used	If other anesthesia, specify			Alphanumeric	Anesthesia if Other	Record anesthesia used, if other than those listed was used	H				Neuropathology				Euthanasia and tissue preparation		Method of euthanasia			Free-form entry
	Euthanasia and tissue preparation physical method of euthanasia Type	EuthPhysMethodType	Indicates the physical method of euthanasia used	What was the type of the physical method of euthanasia used	Decapitation;Unknown;Other	Decapitation used;The physical method of euthanasia is not known; An ‘Other’ method of euthanasia was used	Alphanumeric	Euthanasia	Choose one: method of physical euthanasia	H				Neuropathology				Euthanasia and tissue preparation		Method of euthanasia			Single pre-defined value selected
	Euthanasia and tissue preparation if other physical method of euthanasia, specify Text	EuthPhysOtherTxt	Indicates the physical method of euthanasia, if other than those listed was used	If other physical method of euthanasia, specify			Alphanumeric	Euthanasia, physical if other	Record physical euthanasia used, if other than those listed was used	H				Neuropathology				Euthanasia and tissue preparation		Method of euthanasia			Free-form entry
	Euthanasia and tissue preparation, specify euthanasia Date	EuthDate	Specifies the date of euthanasia	Specify the date euthanasia			Date	MM/DD/YYYY	Record the date of euthanasia	H				Neuropathology				Euthanasia and tissue preparation		Method of euthanasia			Free-form entry
	Euthanasia and tissue preparation tissue selection Type	EuthTissSelectType	Indicates the type of tissue selection	What was the type of tissue selection used	Whole brain;Hippocampus;Amygdala;Cortex;Midbrain;Cerebellum;Unknown;Other	Whole brain used;Hippocampus used;Amygdala used;Cortex used;Midbrain used;Cerebellum used;The type of tissue selection is not known; An ‘Other’ type of tissue selection was used	Alphanumeric	Tissue selection	Choose one: type of tissue selection	H				Neuropathology				Euthanasia and tissue preparation		Tissue selection & preparation			Single pre-defined value selected
	Euthanasia and tissue preparation if other tissue selection, specify Text	EuthTissSelectOtherType	Indicates the tissue selection, if other than those listed was used	If other tissue selection, specify			Alphanumeric	Tissue selection if other	Record tissue selection used, if other than those listed was used	H				Neuropathology				Euthanasia and tissue preparation		Tissue selection & preparation			Free-form entry
	Euthanasia and tissue preparation method of tissue preparation Type	EuthTissMethPrepType	Indicates the type of tissue preparation	What was the the type of tissue preparation used	Fresh;Rapid freezing;Fixation	Fresh used;Rapid freezing used;Fixation used	Alphanumeric	Tissue preparation	Choose one: type of tissue preparation	H				Neuropathology				Euthanasia and tissue preparation		Tissue selection & preparation			Single pre-defined value selected
	Euthanasia and tissue preparation method of rapid freezing Type	EuthRapidFreezType	Indicates the type of rapid freezing	What was the type of rapid freezing used	Dry ice;Liquid nitrogen;Immersion into isopentane, -80 °C	Dry ice used;Liquid nitrogen used;Immersion into isopentane, -80 °C used	Alphanumeric	Tissue rapid freezing	Choose one: type of rapid freezing	H				Neuropathology				Euthanasia and tissue preparation		Tissue selection & preparation			Single pre-defined value selected
	Euthanasia and tissue preparation fixative Type	EuthFixType	Indicates the type of fixative	What was the type of fixative used	Paraformaldehyde;Glutaraldehyde;Formalin;Unknown;Other	Paraformaldehyde used;Glutaraldehyde used ;Formalin used;The type of fixative is not known; An ‘Other’ type of fixative was used	Alphanumeric	Fixative	Choose one: type of fixative	H				Neuropathology				Euthanasia and tissue preparation		Tissue selection & preparation			Single pre-defined value selected
	Euthanasia and tissue preparation if other fixative, specify Text	EuthFixOtherType	Indicates the type of fixative, if other than those listed was used	If other type of fixative, specify			Alphanumeric	Fixative if other	Record fixative used, if other than those listed was used	H				Neuropathology				Euthanasia and tissue preparation		Tissue selection & preparation			Free-form entry
	Euthanasia and tissue preparation if Paraformaldehyde, concentration (%)	EuthParafConDose	Indicates the concentration of Paraformaldehyde used (%)	The concentration of Paraformaldehyde used (%)			Numeric	Concentration (%)	Record the concentration of Paraformaldehyde used (%)	H				Neuropathology				Euthanasia and tissue preparation		Tissue selection & preparation			Free-form entry	0.02	0.04
	Euthanasia and tissue preparation if Glutaraldehyde, Concentration (%)	EuthGlutConDose	Indicates the concentration of Glutaraldehyde used (%)	The concentration of Glutaraldehyde used (%)			Numeric	Concentration (%)	Record the concentration of Glutaraldehyde used (%)	H				Neuropathology				Euthanasia and tissue preparation		Tissue selection & preparation			Free-form entry	0.1%	0.02
	Euthanasia and tissue preparation if paraformaldehyde and Glutaraldehyde, Concentrations (%)		Indicates the concentrations of Pareaformaldehyde (%) and Glutaraldehyde used (%)	The concentrations of Pareaformaldehyde (%) and Glutaraldehyde used (%)			Numeric	Concentration (%)	Record the concentration of parafotmaldehyde (%) and Glutaraldehyde used (%)	H				Neuropathology				Euthanasia and tissue preparation		Tissue selection & preparation			Free-form entry
	Euthanasia and tissue preparation mode of fixation Type	EuthModeFixType	Indicates the mode of fixation	What was the mode of fixation used	Immersion fixation;Whole animal fixative vascular perfusion	Immersion fixation used;Whole animal fixative vascular perfusion used	Alphanumeric	Mode fixation	Choose one: mode of fixation	H				Neuropathology				Euthanasia and tissue preparation		Tissue selection & preparation			Single pre-defined value selected
	Euthanasia and tissue preparation immersion fixation duration Measurement	EuthImmFixDurMeasure	Describes the length of time of immersion fixation (hrs)	Time of immersion fixation (hrs)			Numeric	Length of time (hrs)	Record the time of immersion fixation (hrs)	H				Neuropathology				Euthanasia and tissue preparation		Tissue selection & preparation			Free-form entry	2/0.1 %	4/0.2%
	Euthanasia and tissue preparation immersion fixation temperature (oC) Measurement	EuthImmFixTempMeasure	Describes the temperature of immersion fixation (0C)	The temperature of immersion fixation (0C)			Numeric	Temperature (0C)	Record the temperature of immersion fixation (0C)	I				Neuropathology				Euthanasia and tissue preparation		Tissue selection & preparation			Free-form entry	2 hrs	14 days
	Euthanasia and tissue preparation whole animal vascular perfusion gravity (psi) Measurement	EuthAnVasPerfGravMeasure	Describes the gravity of whole animal vascular perfusion (psi)	The gravity of whole animal vascular perfusion (psi)			Numeric	Gravity (psi)	Record the gravity of whole animal vascular perfusion (psi)	L				Neuropathology				Euthanasia and tissue preparation		Tissue selection & preparation			Free-form entry	4°C	25°C
	Euthanasia and tissue preparation whole animal vascular perfusion pump model & supplier	EuthAnVasModSuppText	Describes the whole animal vascular perfusion pump model & supplier	The pump model & supplier			Alphanumeric	The pump model & supplier	Record the pump model & supplier	L				Neuropathology				Euthanasia and tissue preparation		Tissue selection & preparation			Free-form entry
	Euthanasia and tissue preparation whole animal vascular perfusion pressure (bar) Measurement	EuthAnVasPerfPressMeasure	Describes the pressure of whole animal vascular perfusion (mm Hg)	The pressure of whole animal vascular perfusion (mm Hg)
	Euthanasia and tissue preparation post-perfusion Type	EuthPostPerfType	Indicates the type of post-perfusion	The type of post-perfusion	Overnight in situ;Immersion in same fixative;Cryoprotection	Overnight in situ used;Immersion in same fixative used;Cryoprotection used	Numeric	Pressure (mm Hg)	Record pressure of whole animal vascular perfusion (mm Hg)	L				Neuropathology				Euthanasia and tissue preparation		Tissue selection & preparation			Free-form entry	80 mmHg	130mm Hg
	Euthanasia and tissue preparation post-perfusion solution Type	EuthPostPerfSolType	Indicates the type of post-perfusion solution	The type of post-perfusion solution			Alphanumeric	Post-perfusion	Choose one: method of post perfusion	H				Neuropathology				Euthanasia and tissue preparation		Tissue selection & preparation			Single pre-defined value selected
	Euthanasia and tissue preparation post-perfusion duration (hrs) Measurement	EuthPostPerfMeasure	Describes the length of time of post-perfusion duration (hrs)	The length of time of post-perfusion duration (hrs)			Alphanumeric	Post-perfusion solution	Record post-perfusion solution used	H				Neuropathology				Euthanasia and tissue preparation		Tissue selection & preparation			Free-form entry
	Euthanasia and tissue preparation date of fixation Text	EuthFixDateTxt	Specifies the date of fixation	The date of fixation			Numeric	Length of time (hrs)	Record the length of time of post-perfusion duration (hrs)	I				Neuropathology				Euthanasia and tissue preparation		Tissue selection & preparation			Free-form entry	1 hr	48 hrs
	Euthanasia and tissue preparation fresh storage of brain tissue Type	EuthStorBraTissFrshType	Indicates the type of storage of brain tissue if fresh	The type of storage of brain tissue if fresh	Freezer(-80°C);Freezer(-20°C);Unknown;Other	Freezer(-80°C) used;Freezer(-20°C) used;The type of fresh storage of brain tissue is not known; An ‘Other’ type of fresh storage of brain tissue was used	Date	MM/DD/YYYY	Record the date of fixation	L				Neuropathology				Euthanasia and tissue preparation		Tissue selection & preparation			Free-form entry
	Euthanasia and tissue preparation if other fresh storage of brain tissue, specify Text	EuthStorBraTissFrshOtherTxt	Indicates the type of storage of fresh brain tissue, if other than those listed was used	If other type of storage of fresh brain tissue, specify			Alphanumeric	Storage of fresh brain tissue	Choose one: method of storage of fresh brain tissue	H				Neuropathology				Euthanasia and tissue preparation		Storage of brain tissue			Single pre-defined value selected
	Euthanasia and tissue preparation fixated dry storage of brain tissue Type	EuthStorBraTissDryType	Indicates the type of storage of brain tissue if fixated dry	The type of storage of brain tissue if fixated dry	Freezer(-80°C);Freezer(-20°C);Refrigerator (4°C);Unknown;Other	Freezer(-80°C) used;Freezer(-20°C) used;Refrigerator (4°C) used;The type of dry fixated storage of brain tissue is not known; An ‘Other’ type of dry fixated storage of brain tissue was used	Alphanumeric	Storage of fresh brain tissue,if other	Record storage of fresh brain tissue, if other than those listed was used	H				Neuropathology				Euthanasia and tissue preparation		Storage of brain tissue			Free-form entry
	Euthanasia and tissue preparation if other fixated dry storage of brain tissue, specify Text	EuthStorBraTissDryOtherTxt	Indicates the type of storage of fixated dry brain tissue, if other than those listed was used	If other type of storage of fixated dry brain tissue, specify			Alphanumeric	Storage of dry fixated brain tissue	Choose one: method of storage of dry fixated brain tissue	H				Neuropathology				Euthanasia and tissue preparation		Storage of brain tissue			Free-form entry
	Euthanasia and tissue preparation storage of brain tissue in solution Type	EuthStorBraTissSolType	Indicates the type of storage of brain tissue if in solution	The type of storage of brain tissue in solution	Refrigerator(4°C);PBS/ 0.01 % sodium azide;Freezer (-20°C);DMSO glycerol;Glycerol;Unknown;Other	Refrigerator(4°C) used;PBS/ 0.01 % sodium azide used;Freezer (-20°C) used;DMSO glycerol used;Glycerol used;The type of storage of brain tissue in solution is not known; An ‘Other’ type of storage of brain tissue in solution was used	Alphanumeric	Storage of dry fixated brain tissue, if other	Record storage of dry fixated brain tissue, if other than those listed was used	H				Neuropathology				Euthanasia and tissue preparation		Storage of brain tissue			Free-form entry
	Euthanasia and tissue preparation if other storage of brain tissue in solution, specify Text	EuthStorBraTissSolOtherTxt	Indicates the type of storage of brain tissue in solution, if other than those listed was used	If other type of storage of brain tissue in solution			Alphanumeric	Storage of brain tissue in solution	Choose one: method of storage brain tissue in solution	H				Neuropathology				Euthanasia and tissue preparation		Storage of brain tissue			Single pre-defined value selected
	Euthanasia and tissue preparation storage duration (days) Measurement	EuthStorDurMeasure	Describes the length of time of storage duration (days)	The length of time of storage duration (days)			Alphanumeric	Storage of brain tissue in solution, if other	Record storage of brain tissue in solution, if other than those listed was used	H				Neuropathology				Euthanasia and tissue preparation		Storage of brain tissue			Free-form entry
	Euthanasia and tissue preparation sectioning Type	EuthSectionType	Indicates the type of sectioning	The type of sectioning	Cryostat;Vibratome;Microtome	Cryostat used;Vibratome used;Microtome used	Numeric	Length of time (days)	Record the duration of storage (days)	L				Neuropathology				Euthanasia and tissue preparation		Storage of brain tissue			Free-form entry	1 day	xx months
	Euthanasia and tissue preparation instrument model & supplier	EuthInstModSuppText	Describes the instrument model & supplier	The instrument model & supplier			Alphanumeric	Sectioning type	Choose one: sectioning type	H				Neuropathology				Euthanasia and tissue preparation		Storage of brain tissue			Single pre-defined value selected
	Euthanasia and tissue preparation sectioning temperature (oC) Measurement	EuthSectionTempMeasure	Describes the temperature of sectioning(0C)	The temperature of sectioning (0C)			Alphanumeric	Instrument model & supplier	Record instrument model & supplier	L				Neuropathology				Euthanasia and tissue preparation		Storage of brain tissue			Free-form entry
	Euthanasia and tissue preparation thickness of sections (μm)	EuthThickSectionsMeasure	Describes the thickness of sections (μm)	The thickness of sections (μm)			Numeric	Temperature (0C)	Record the temperature of sectioning (0C)	I				Neuropathology				Euthanasia and tissue preparation		Storage of brain tissue			Free-form entry	-5	?
	Euthanasia and tissue preparation section processing during staining Type	EuthSecProStainType	Indicates the type of section processing during staining	The type of section processing during staining	Free floating;Frozen section mounted on glass slides;Paraffin;Unknown;Other	Free floating used;Frozen section mounted on glass slides used;Paraffin used;The type of section processing during staining is not known; An ‘Other’ type of section processing during staining was used	Numeric	Thickness (μm)	Record the thickness of sections (μm)	H				Neuropathology				Euthanasia and tissue preparation		Storage of brain tissue			Free-form entry	7µm	30µm
	Euthanasia and tissue preparation if other section processing during staining, specify Text	EuthSecProStainOtherTxt	Indicates the type of section processing during staining, if other than those listed was used	If other type of section processing during staining, specify			Alphanumeric	Section processing	Choose one: section processing during staining	H				Neuropathology				Euthanasia and tissue preparation		Storage of brain tissue			Single pre-defined value selected
	Euthanasia and tissue preparation data archiving, upload protocol	EuthDataArchiveTxt	Indicates the data archiving & protocol upload	The data data archiving & protocol upload			Alphanumeric	Section processing, if other	Record section processing, if other than those listed was used	H				Neuropathology				Euthanasia and tissue preparation		Storage of brain tissue			Free-form entry
							Alphanumeric	Data archiving	Record the data archiving	H				Neuropathology				Euthanasia and tissue preparation		Data achiving/repository for tissue/sections			Free-form entry
