# Supplementary material for: A companion to the preclinical common data elements and case report forms for neuropathology studies in epilepsy research. A report of the TASK3 WG2 Neuropathology Working Group of the ILAE/AES Joint Translational Task Force
Source: Epilepsia Open. 2022 Sep 22;10(Suppl 1):S112–35. doi: 10.1002/epi4.12638 (PMC12375993; doi:10.1002/epi4.12638)
Supplement: Supplementary file 2 — Appendix S1 [file EPI4-10-S112-s002.zip › EPI4_12638_3_CDE_chart_Module_Neurodegeneration.xlsx]

## Sheet: Sheet1
CDE ID	CDE Name	Variable Name	Definition / Description	Question Text	Permissible Value	Description of Permissible Value	Data Type	Quantifier	Instructions	Priority level for CDE	Recommended Setting	References	Population	Classification (e.g., Core)	Version #	Version Date	Aliases for Variable Name	CRF Module / Guideline	© or TM	Sub-Domain	Domain	Size	Input Restrictions	Min Value	Max Value	Measurement Type	LOINC ID	SNOMED	caDSR ID	CDISC ID
	Neurodegeneration staining Type	NDegStainType	Indicates the type of staining to identify cell death	What was the type of staining used	Hoechst;DAPI;Fluoro Jade B;Fluoro Jade C;Other	Hoechst ;DAPI used;Fluoro Jade B used;Fluoro Jade C used;An ‘Other’ type of staining was used	Alphanumeric	Type of staining	Choose one: type of staining	H				Neuropathology				Neurodegeneration		Stains to identify cell death in general			Single pre-defined value selected
	Neurodegeneration if other staining, specify Text	NDegStainOtherTxt	Indicates the type of staining if other than those listed was used	If other staining, specify			Alphanumeric	Type of staining if other	Record staining used, if other than those listed was used	H				Neuropathology				Neurodegeneration		Stains to identify cell death in general			Free-form entry
	Neurodegeneration perikarya stains Type	NDegPeriStainType	Indicates the type of perikarya staining used	What type of perikarya staining used	Nissl;H&E;DAPI;NeuN;Other	Nissl used;H&E used;DAPI used;NeuN used;An ‘Other’ type of perikarya staining was used	Alphanumeric	Type of perikarya staining	Choose one: type of perikarya staining	H				Neuropathology				Neurodegeneration		Markers for investigating changes in functional components of neurons			Single pre-defined value selected
	Neurodegeneration if other perikarya specify Text	NDegPeriStainOtherTxt	Indicates the type of perikarya staining if other than those listed was used	If other perikarya staining, specify			Alphanumeric	Type of perikarya staining if other	Record perikarya staining used, if other than those listed was used	H				Neuropathology				Neurodegeneration		Markers for investigating changes in functional components of neurons			Free-form entry
	Neurodegeneration dendrites and axons Type	NDegDenAxonType	Indicates the type of dendrites and axons	The type of dendrites and axons	MAP-2;Neurofilaments;Other	MAP-2 used;Neurofilaments used; An ‘Other’ type of dendrites and axons was used	Alphanumeric	Type of dendrites and axons	Choose one: type of dendrites and axons	M				Neuropathology				Neurodegeneration		Specific neuronal markers			Single pre-defined value selected
	Neurodegenerationd if other dendrites and axons, specify Text	NDegDenAxonOtherTxt	Indicates the type of dendrites and axons if other than those listed was used	If other dendrites and axons, specify			Alphanumeric	Type of dendrites and axons if other	Record dendrites and axons, if other than those listed was used	M				Neuropathology				Neurodegeneration		Specific neuronal markers			Free-form entry
	Neurodegeneration specify method used Type	NDegMethUsedType	Indicates the type of method used	The type of method used	Direct immunohistochemistry (IH);Indirect IH;Immunofluorescence (IF);In situ-hybridization (ISH);Immunoblotting (IB)	Direct immunohistochemistry (IH) used;Indirect IH used;Immunofluorescence (IF) used;In situ-hybridization (ISH) used;Immunoblotting (IB) used	Alphanumeric	Type of method used	Choose one: type of method used	M				Neuropathology				Neurodegeneration		Specific neuronal markers			Single pre-defined value selected
	Neurodegeneration pyramidal neurons Type	NDegPyrNeurType	Indicates the type of pyramidal neurons	The type of pyramidal neurons	VGLUT1;GLUT2;CaMKII M	VGLUT1 used;GLUT2 used ;CaMKII M used	Alphanumeric	Type of pyramidal neurons	Choose one: type of pyramidal neurons	H				Neuropathology				Neurodegeneration		Subtypes of neurons			Single pre-defined value selected
	Neurodegeneration specify method used Type	NDegPyrMethUsedType	Indicates the type of method used	The type of method used	Direct IH;Indirect IH;IF;ISH;IB	Direct IH used ;Indirect IH used ;IF used ;ISH used ;IB used	Alphanumeric	Type of method used	Choose one: type of method used	?				Neuropathology				Neurodegeneration		Subtypes of neurons			Multiple pre-defined values selected
	Neurodegeneration GABA-ergic interneurons Type	NDegGABAInterType	Indicates the type of GABA-ergic interneurons	The type of GABA-ergic interneurons	GAD1;GAD2;VGAT	GAD1 used;GAD2 used;VGAT used	Alphanumeric	Type of GABA-ergic interneurons	Choose one: type of GABA-ergic interneurons	M				Neuropathology				Neurodegeneration		Subtypes of neurons			Multiple pre-defined values selected
	Neurodegeneration subtypes GABA neurons Type	NDegSubGABAInterType	Indicates the type of GABA neurons	The type of GABA neurons	Parvalbumin;Somatostatin;NPY;CCK;VIP;Other	Parvalbumin used;Somatostatin used ;NPY used ;CCK used ;VIP used; An ‘Other’ type of GABA neurons was used	Alphanumeric	Type of GABA neurons	Choose one: type of GABA neurons	L				Neuropathology				Neurodegeneration		Subtypes of neurons			Multiple pre-defined values selected
	Neurodegeneration if other subtypes GABA neurons, specify Text	NDegSubGABAOtherTxt	Indicates the subtype of GABA neurons if other than those listed was used	If other subtype of GABA neurons, specify			Alphanumeric	Type of GABA neurons, if other	Record GABA neurons, if other than those listed was used	L				Neuropathology				Neurodegeneration		Subtypes of neurons			Free-form entry
	Neurodegeneration specify method used Type	NDegGABAMethUsedType	Indicates the type of method used	The type of method used	Direct IH;Indirect IH;IF;ISH;IB	Direct IH used;Indirect IH used;IF used;ISH used;IB used	Alphanumeric	Type of method used	Choose one: type of method used	M				Neuropathology				Neurodegeneration		Subtypes of neurons			Multiple pre-defined values selected
	Neurodegeneration activated neurons Type	NDegActNeuroType	Indicates the type of activated neurons	The type of activated neurons	cfos:ISH;FosB;ArcISH	cfos:ISH used;FosB used ;ArcISH used	Alphanumeric	Type of activated neurons	Choose one: type of activated neurons	H				Neuropathology				Neurodegeneration		Activated neurons			Multiple pre-defined values selected
	Neurodegeneration if FOSB, specify method Type	NDegFOSBMethType	Indicates the type of FOSB method	The type of FOSB method	Direct IH;Indirect IH;IF	Direct IH used; Indirect IH used; IF used	Alphanumeric	Type of FOSB method	Choose one: type of FOSB method	H				Neuropathology				Neurodegeneration		Activated neurons			Single pre-defined value selected
	Neurodegeneration General BrdU method Indicator	NdegBrdUInd	Indicates whether or not BrdU method used	If BrdU method used	yes;no	yes, BrdU method used;no, BrdU method not used	Alphanumeric	BrdU method	Choose one: was BrdU method used	H				Neuropathology				Neurodegeneration		Proliferating neurons in the hilus of the dentate gyrus			Single pre-defined value selected
	Neurodegeneration early state Type	NDegEarStatType	Indicates the early state Type	The early state Type	Ki67;Nestin	Ki67 used; Nestin used	Alphanumeric	Type of early state	Choose one: early state	I				Neuropathology				Neurodegeneration		Proliferating neurons in the hilus of the dentate gyrus			Multiple pre-defined values selected
	Neurodegeneration specify method used Type	NDegMethUsedType	Indicates the type of method used	The type of method used	Direct IH;Indirect IH;IF;ISH	Direct IH used; Indirect IH used; IF used; ISH used	Alphanumeric	Type of method used	Choose one: type of method used	?				Neuropathology				Neurodegeneration		Proliferating neurons in the hilus of the dentate gyrus			Multiple pre-defined values selected
	Neurodegeneration Intermediate and late state Type	NDegIntLateStatType	Indicates the type of intermediate and late state used	The type of intermediate and late state used	DCX;Calretinin;NeuN	DCX used; Calretinin used; NeuN used	Alphanumeric	Type of intermediate and late state used	Choose one: type of intermediate and late state used	L				Neuropathology				Neurodegeneration		Proliferating neurons in the hilus of the dentate gyrus			Multiple pre-defined values selected
	Neurodegeneration Intermediate and late state specify method used Type	NDegIntMethUsedType	Indicates the type of intermediate and late state method used	The type of intermediate and late state method used	Direct IH;Indirect IH;IF;ISH	Direct IH used; Indirect IH used; IF used; ISH used	Alphanumeric	Type of intermediate and late state method used	Choose one: type of intermediate and late state method used	?				Neuropathology				Neurodegeneration		Proliferating neurons in the hilus of the dentate gyrus			Single pre-defined value selected
	Neurodegeneration technique used to characterize cell death type for necrosis	NDegNecrosisType	Indicates the type of technique used to characterize cell death type for necrosis	The type of technique used to characterize cell death type for necrosis	Electron microscopy;Other	Electron microscopy used;An ‘Other’ type of technique used to characterize cell death type for necrosis used	Alphanumeric	Type of type of technique used to characterize cell death type for necrosis	Choose one: type of technique used to characterize cell death type for necrosis	L				Neuropathology				Neurodegeneration		Techniques to characterize cell death type			Single pre-defined value selected
	Neurodegeneration if other technique used to characterize cell death type for necrosis , specify Text	NDegNecrosisOtherTxt	Indicates the type of technique used to characterize cell death type for necrosis if other than those listed was used	If other technique used specify necrosis			Alphanumeric	Type of type of technique used to characterize cell death type for necrosis if other	Record technique used to characterize cell death type for necrosis, if other than those listed was used	L				Neuropathology				Neurodegeneration		Techniques to characterize cell death type			Free-form entry
	Neurodegeneration technique used to characterize cell death type for Necroptosis	NDegNecroptosisType	Indicates the type of technique used to characterize cell death type for Necroptosis	The type of technique used to characterize cell death type for Necroptosis	EM combined with:Immunoblotting (IB);IHC;RIPK1;RIPK3;p-MLKL;Other	EM combined with:Immunoblotting (IB) used;IHC used;RIPK1 used;RIPK3 used;p-MLKL used;An ‘Other’ type of technique used to characterize cell death type for Necroptosis used	Alphanumeric	Type of type of technique used to characterize cell death type for Necroptosis	Record technique used to characterize cell death type for Necroptosis	l				Neuropathology				Neurodegeneration		Techniques to characterize cell death type			Single pre-defined value selected
	Neurodegeneration if other technique used to characterize cell death type for Necroptosis , specify Text	NDegNecroptOtherTxt	Indicates the type of technique used to characterize cell death type for Necroptosis if other than those listed was used	If other technique used specify Necroptosis			Alphanumeric	Type of type of technique used to characterize cell death type for Necroptosis if other	Record technique used to characterize cell death type for Necroptosis, if other than those listed was used	I				Neuropathology				Neurodegeneration		Techniques to characterize cell death type			Free-form entry
	Neurodegeneration MPT-driven necrosis Type	NDegMPTNecrosisType	Indicates the type of MPT-driven necrosis	The type of MPT-driven necrosis	Cyclosporin A;Sanglifehrin A;JW47;Other	Cyclosporin A used;Sanglifehrin A used;JW47 used;An ‘Other’ type of technique used to characterize cell death type for necrosis used	Alphanumeric	Type of MPT-driven necrosis	Choose one: type MPT- driven necrosis	I				Neuropathology				Neurodegeneration		Techniques to characterize cell death type			Single pre-defined value selected
	Neurodegeneration if other MPT-driven necrosis, specify Text	NDegMPTNecroOtherTxt	Indicates the type of MPT-driven necrosis if other than those listed was used	If other type of MPT-driven necrosis, specify			Alphanumeric	Type of MPT-driven necrosis, if other	Record MPT-driven necrosis, if other than those listed was used	I				Neuropathology				Neurodegeneration		Techniques to characterize cell death type			Free-form entry
	Neurodegeneration Ferroptosis & lipid peroxidation Type	NDegFerrLipPeroxType	Indicates the type of Ferroptosis & lipid peroxidation	The type of Ferroptosis & lipid peroxidation	Pearl staining;Iron tissue content;GPX4 IHC (decrease);PTGS2 RT-PCR;GSH;MDA;ferrostatin-1;other	Pearl staining used;Iron tissue content used;GPX4 IHC (decrease) used;PTGS2 RT-PCR used;GSH used;MDA used;ferrostatin-1 used; An ‘Other’ type of Ferroptosis & lipid peroxidation used	Alphanumeric	Type of Ferroptosis & lipid peroxidation used	Choose one: type of Ferroptosis & lipid peroxidation used	L				Neuropathology				Neurodegeneration		Techniques to characterize cell death type			Multiple pre-defined values selected
	Neurodegeneration if other Ferroptosis & lipid peroxidation, specify Text	NDegFerrLipPeroxOtherTxt	Indicates the type of Ferroptosis & lipid peroxidation, if other than those listed was used	If other type of Ferroptosis & lipid peroxidation, specify			Alphanumeric	Type of Ferroptosis & lipid peroxidation used if other	Record type of Ferroptosis & lipid peroxidation, if other than those listed was used	L				Neuropathology				Neurodegeneration		Techniques to characterize cell death type			Free-form entry
	Neurodegeneration Intrinsic Apoptosis Type	NDegIntApopType	Indicates the type of Intrinsic Apoptosis	The type of Intrinsic Apoptosis	Cytochrome c leakage by IH/immune EM (by IHC or IB?;CASP3;CASP9;CASP7;Other	Cytochrome c leakage by IH/immune EM (by IHC or IB?) used;CASP3 used;CASP9 used;CASP7 used;An ‘Other’ type of Intrinsic Apoptosisused	Alphanumeric	Type of Intrinsic Apoptosis	Choose one: type of Intrinsic Apoptosis	H				Neuropathology				Neurodegeneration		Techniques to characterize cell death type			Multiple pre-defined values selected
	Neurodegeneration if other Intrinsic Apoptosis, specify Text	NDegIntApopOtherTxt	Indicates the type of Intrinsic Apoptosis, if other than those listed was used	If other type of Intrinsic Apoptosis, specify			Alphanumeric	Type of Intrinsic Apoptosis used if other	Record type of Intrinsic Apoptosis, if other than those listed was used	H				Neuropathology				Neurodegeneration		Techniques to characterize cell death type			Free-form entry
	Neurodegeneration specify method used Type	NDegMethUsedType	Indicates the type of method used	The type of method used	Direct IH;Indirect;IF	Direct IH used; Indirect IH used; IF used	Alphanumeric	Type of method used	Choose one: type of method used	?				Neuropathology				Neurodegeneration		Techniques to characterize cell death type			Multiple pre-defined values selected
	Neurodegeneration Extrinsic Apoptosis Type	NDegExtApopType	Indicates the type of Extrinsic Apoptosis	The type of Extrinsic Apoptosis	EM;CASP8IHC;CASP8IHC;InhibitedbyCASP8inhibitors(z-IETD-fmk);Other	EM used;CASP8IHC used;CASP8IHC used;InhibitedbyCASP8inhibitors(z-IETD-fmk) used;An ‘Other’ type of Extrinsic Apoptosis used	Alphanumeric	Type of Extrinsic Apoptosis	Choose one: type of Extrinsic Apoptosis	H				Neuropathology				Neurodegeneration		Techniques to characterize cell death type			Multiple pre-defined values selected
	Neurodegeneration if other Extrinsic Apoptosis, specify Text	NDegExtApopOtherTxt	Indicates the type of Extrinsic Apoptosis, if other than those listed was used	If other type of Extrinsic Apoptosis, specify			Alphanumeric	Type of Extrinsic Apoptosis used if other	Record type of Extrinsic Apoptosis, if other than those listed was used	H				Neuropathology				Neurodegeneration		Techniques to characterize cell death type			Free-form entry
	Neurodegeneration Autophagy Type	NDegAutophType	Indicates the type of Autophagy	The type of Autophagy	Labeling of autophagic vacuoles for LC3;EM and IHC;Immune-EM;Other	Labeling of autophagic vacuoles for LC3 used;EM and IHC used;Immune-EM used;An ‘Other’ type of Autophagy used	Alphanumeric	Type of Autophagy	Choose one: type of Autophagy	L				Neuropathology				Neurodegeneration		Techniques to characterize cell death type			Multiple pre-defined values selected
	Neurodegeneration if other Autophagy, specify Text	NDegAutophOtherTxt	Indicates the type of Autophagy if other than those listed was used	If other type of Autophagy, specify			Alphanumeric	Type of Autophagy used if other	Record type of Autophagy, if other than those listed was used	L				Neuropathology				Neurodegeneration		Techniques to characterize cell death type			Free-form entry
	Neurodegeneration Taupathy Type	NDegTaupType	Indicates the type of Taupathy	The type of Taupathy	AT8 Hyperphosphorylated tau (AT8);AT270 (pThr181);AT100 (pSer212/pSer214);AT180(pThr231);PHF-6 (pThr231);1H6L6 (pThr231);anti-tau (pSer404);Amyloid-beta (βA4)	AT8 Hyperphosphorylated tau (AT8);AT270 (pThr181);AT100 (pSer212/pSer214);AT180(pThr231);PHF-6 (pThr231);1H6L6 (pThr231);anti-tau (pSer404);Amyloid-beta (βA4)	Alphanumeric	Type of Taupathy	Choose one: type of Taupathy	L				Neuropathology				Neurodegeneration		Techniques to characterize cell death type			Multiple pre-defined values selected
	Neurodegeneration specify method used Type	NDegMethUsedType	Indicates the type of method used	The type of method used	Direct IH;Indirect IH;IF;ISH;IB	Direct IH;Indirect IH;IF;ISH;IB	Alphanumeric	Type of method used	Choose one: type of method used	?				Neuropathology				Neurodegeneration		Proliferating neurons in the hilus of the dentate gyrus			Multiple pre-defined values selected
	Neurodegeneration mode of quantification Type	NdegModQuantType	Indicates the type of mode of quantification used	The type of mode of quantification used	Descriptive (data not quantified);Semi-quantitative;Qualitative;Quantitative;Stereology;Automatic reconstruction of 3D cell morphology;Densitometry;Other procedures	Descriptive (data not quantified) used; Semi-quantitative used; Qualitative used;Quantitative used;Stereology used;Automatic reconstruction of 3D cell morphology used;Densitometry used;Other procedures used	Alphanumeric	Type of mode of quantification used	Choose one: mode of quantification used	H				Neuropathology				Neurodegeneration		Quantification of data			Multiple pre-defined values selected
	Neurodegeneration marker quantified, specify Text	NDegMarkQuaTxt	Indicates marker quantified	The marker quantified			Alphanumeric	Type of marker	Record type of marker	?				Neuropathology				Neurodegeneration		Quantification of data			Free-form entry
	Neurodegeneration method used for quantification Type	NDegQuantifType	Indicates method used for quantification	The method used for quantification	Immunohistochemistry (IHC);In situ hybridization (ISH);Immunoblot (IB);RT-PCR;Other	Immunohistochemistry (IHC) used;In situ hybridization (ISH) used;Immunoblot (IB) used;RT-PCR used; An ‘Other’ method used for quantification	Alphanumeric	Type of method used for quantification	Choose one: method used for quantification	?				Neuropathology				Neurodegeneration		Quantification of data			Single pre-defined value selected
	Neurodegeneration if other method used for quantification, specify Text	NDegQuantifOtherTxt	Indicates method used for quantification if other than those listed was used	If other method used for quantification, specify			Alphanumeric	Type of method used for quantification	Record type of method used for quantification , if other than those listed was used	?				Neuropathology				Neurodegeneration		Quantification of data			Free-form entry
	Neurodegeneration quantitative data (counts per mm3) Measurement	NdegQuantDataMeasure	Describes the quantitative data (counts per mm3)	The quantitative data (counts per mm3)			Numeric	Quantitative data (counts per mm3)	Record quantitative data (counts per mm3)	?				Neuropathology				Neurodegeneration		Quantification of data			Free-form entry
	Neurodegeneration data archiving, upload protocol Text	NDegDataArchiveTxt	Indicates the data archiving & protocol upload	The data data archiving & protocol upload			Alphanumeric	Data archiving	Record the data archiving	I				Neuropathology				Neurodegeneration		Quantification of data			Free-form entry
