# Supplementary material for: A companion to the preclinical common data elements and case report forms for neuropathology studies in epilepsy research. A report of the TASK3 WG2 Neuropathology Working Group of the ILAE/AES Joint Translational Task Force
Source: Epilepsia Open. 2022 Sep 22;10(Suppl 1):S112–35. doi: 10.1002/epi4.12638 (PMC12375993; doi:10.1002/epi4.12638)
Supplement: Supplementary file 2 — Appendix S1 [file EPI4-10-S112-s002.zip › EPI4_12638_4_CDE_chart_Module_Astrocyte_pathology.xlsx]

## Sheet: Sheet1
CDE ID	CDE Name	Variable Name	Definition / Description	Question Text	Permissible Value	Description of Permissible Value	Data Type	Quantifier	Instructions	Priority level for CDE	Recommended Setting	References	Population	Classification (e.g., Core)	Version #	Version Date	Aliases for Variable Name	CRF Module / Guideline	© or TM	Sub-Domain	Domain	Size	Input Restrictions	Min Value	Max Value	Measurement Type	LOINC ID	SNOMED	caDSR ID	CDISC ID
	Astrocyte type of stains to identify cell death Type	AstroStainType	Indicates the type of staining to identify cell death	What was the type of staining to identify cell death	Hoechst;DAPI;Fluoro Jade B.;Fluoro Jade C;Other	Hoechst used;DAPI I used; Fluoro Jade B.used;Fluoro Jade C used; An ‘Other’ type of staining was used	Alphanumeric	Type of staining	Choose one or more: type of staining	H				Neuropathology				Astrocyte pathology		Stains to identify cell death			Multiple pre-defined values selected
	Astrocyte if other type of stains to identify cell death, specify Text	AstroStainOtherTxt	Indicates the stains, if other than those listed was used	If other stains, specify			Alphanumeric	Type of staining if other	Record stains used, if other than those listed was used	H				Neuropathology				Astrocyte pathology		Stains to identify cell death			Free-form entry
	Astrocyte type of stain to identify proliferation Type	AstroStainProlifType	Indicates the type of staining to identify proliferation	What was the type of staining to identify proliferation	Ki67 (IHC);PCNA (IHC);BrdU;EdU;Other	Ki67 (IHC) used;PCNA (IHC) used;BrdU used;EdU used; An ‘Other’ type of staining to identify proliferation was used	Alphanumeric	Type of staining proliferation	Choose one or more: type of staining proliferation	H				Neuropathology				Astrocyte pathology		Stains to identify proliferation			Multiple pre-defined values selected
	Astrocyte if other type of stain to identify proliferation, specify Text	AstroStainProlifOtherTxt	Indicates the stain to identify proliferation if other than those listed was used	If other stains, specify			Alphanumeric	Type of staining proliferation if other	Record stains used, if other than those listed was used	H				Neuropathology				Astrocyte pathology		Stains to identify proliferation			Free-form entry
	Astrocyte type of affected astrocyte Immunohistochemistry (IH) Type	AstroAffIHType	Indicates the type of affected astrocyte (IH)	The type of affected astrocyte (IH)	GFAP;S100b;ALDH1L1;GLAST;GLT-1;Vimentin;AQP4;Cx43;Kir4.1;Other	GFAP used; S100b used; ALDH1L1 used; GLAST used; GLT-1 used; Vimentin used; AQP4 used; Cx43 used; Kir4.1 used; An ‘Other’ type affected astrocyte (IH)	Alphanumeric	Type of affected astrocyte (IH)	Choose one or more: type of staining proliferation	H				Neuropathology				Astrocyte pathology		Characterize affected astrocytes			Multiple pre-defined values selected
	Astrocyte if other type of affected astrocyte (IH), specify Text	AstroAffIHOtherTxt	Indicates type of affected astrocyte (IH) If other than those listed was used	If other affected astrocyte (IH), specify			Alphanumeric	Type of affected astrocyte (IH) if other	Record affected astrocyte used, if other than those listed was used	H				Neuropathology				Astrocyte pathology		Characterize affected astrocytes			Free-form entry
	Astrocyte necrosis marker (IH) Type	AstroNecroMarkType	Indicates type of necrosis marker (IH)	The type of necrosis marker (IH)	Pl;Other	Pl used;An ‘Other’ type of necrosis marker (IH)	Alphanumeric	Type of necrosis marker (IH)	Choose one or more: necrosis marker (IH)	L				Neuropathology				Astrocyte pathology		Techniques to characterize astrocyte death type			Single pre-defined value selected
	Astrocyte if other type of necrosis marker (IH), specify Text	AstroNecroMarkOtherTxt	Indicates type of necrosis marker (IH) If other than those listed was used	The type of necrosis marker (IH) if other			Alphanumeric	Type of necrosis marker (IH) if other	Record necrosis marker (IH), if other than those listed was used	L				Neuropathology				Astrocyte pathology		Techniques to characterize astrocyte death type			Free-form entry
	Astrocyte Necroptosis marker (IH) Type	AstroNecroptMarkType	Indicates type of Necroptosis marker (IH)	The type of Necroptosis marker (IH)	RIPK3;MLKL;p-MLKL;cFLIp;HSP90a;TRAP1;Other	RIPK3 used; MLKL used; p-MLKL used; cFLIp used; HSP90a used; TRAP1 used; An ‘Other’ type Necroptosis	Alphanumeric	Type of Necroptosis marker (IH)	Choose one or more: Necroptosis marker (IH)	L				Neuropathology				Astrocyte pathology		Techniques to characterize astrocyte death type			Single pre-defined value selected
	Astrocyte if other type of Necroptosis marker (IH), specify Text	AstroNecroptMarkOtherTxt	Indicates type of Necroptosis marker (IH) If other than those listed was used	The type of Necroptosis marker (IH) if if other			Alphanumeric	Type of Necroptosis marker (IH) if other	Record Necroptosis marker (IH), if other than those listed was used	L				Neuropathology				Astrocyte pathology		Techniques to characterize astrocyte death type			Free-form entry
	Astrocyte Apoptosis marker (IH) Type	AstroApopMarkType	Indicates type of Apoptosis marker (IH)	The type of Apoptosis marker (IH)	CASP3;CASP8;TUNNEL;Other	CASP3 used; CASP8 used; TUNNEL used; An ‘Other’ type Apoptosis marker	Alphanumeric	Type of Apoptosis marker (IH)	Choose one or more: Apoptosis marker (IH)	H				Neuropathology				Astrocyte pathology		Techniques to characterize astrocyte death type			Multiple pre-defined values selected
	Astrocyte if other type of Apoptosis marker (IH), specify Text	AstroApopMarkOtherTxt	Indicates type of Apoptosis marker (IH) If other than those listed was used	The type of Apoptosis marker (IH) if if other			Alphanumeric	Type of Apoptosis marker (IH) if other	Record Apoptosis marker (IH), if other than those listed was used	H				Neuropathology				Astrocyte pathology		Techniques to characterize astrocyte death type			Free-form entry
	Astrocyte Autophagy marker (IH) Type	AstroAutoMarkType	Indicates type of Autophagy marker (IH)	The type of Autophagy marker (IH)	LC3B;LAMP2;BECN1;Other	LC3B used; LAMP2 used; BECN1 used; An ‘Other’ type Autophagy	Alphanumeric	Type of Autophagy marker (IH)	Choose one or more: Autophagy marker (IH)	I				Neuropathology				Astrocyte pathology		Techniques to characterize astrocyte death type			Multiple pre-defined values selected
	Astrocyte if other type of Autophagy marker (IH), specify Text	AstroAutoMarkOtherTxt	Indicates type of Autophagy marker (IH) If other than those listed was used	The type of Autophagy marker (IH) if if other			Alphanumeric	Type of Autophagy marker (IH) if other	Record Autophagy marker (IH), if other than those listed was used	I				Neuropathology				Astrocyte pathology		Techniques to characterize astrocyte death type			Free-form entry
	Astrocyte other cell death type of method used Type	AstroCellDeathType	Indicates type of cell death form method used	The type of cell death form method used	EM;IHC/immune-EM;IB;RT-PCR;ISH	EM used;IHC/immune-EM used; IB used; RT-PCR used; ISH used	Alphanumeric	Type of cell death form method used	Choose one or more: cell death form method	?				Neuropathology				Astrocyte pathology		Techniques to characterize astrocyte death type			Multiple pre-defined values selected
	Astrocyte mode of quantificationType	AstroModQuantType	Indicates the type of mode of quantification used	The type of mode of quantification used	Descriptive (data not quantified);Semi-quantitative;Qualitative;Quantitative;Stereology;Automatic reconstruction of 3D cell morphology;Densitometry;Other procedures	Descriptive (data not quantified) used; Semi-quantitative used; Qualitative used;Quantitative used;Stereology used;Automatic reconstruction of 3D cell morphology used;Densitometry used;Other procedures used	Alphanumeric	Type of mode of quantification used	Choose one: mode of quantification used	H				Neuropathology				Neurodegeneration		Quantification of data			Multiple pre-defined values selected
	Astrocyte marker quantified, specify Text	AstroMarkQuaTxt	Indicates marker quantified	The marker quantified			Alphanumeric	Type of marker	Record type of marker	H				Neuropathology				Neurodegeneration		Quantification of data			Free-form entry
	Astrocyte method used for quantification Type	AstroQuantifType	Indicates method used for quantification	The method used for quantification	Immunohistochemistry (IHC);In situ hybridization (ISH);Immunoblot (IB);RT-PCR;Other	Immunohistochemistry (IHC) used;In situ hybridization (ISH) used;Immunoblot (IB) used;RT-PCR used; An ‘Other’ method used for quantification	Alphanumeric	Type of method used for quantification	Choose one: method used for quantification	?				Neuropathology				Neurodegeneration		Quantification of data			Single pre-defined value selected
	Astrocyte if other method used for quantification, specify Text	AstroQuantifOtherTxt	Indicates method used for quantification if other than those listed was used	If other method used for quantification, specify			Alphanumeric	Type of method used for quantification	Record type of method used for quantification , if other than those listed was used	?				Neuropathology				Neurodegeneration		Quantification of data			Free-form entry
	Astrocyte quantitative data (counts per mm3) Measurement	AstroQuantDataMeasure	Describes the quantitative data (counts per mm3)	The quantitative data (counts per mm3)			Numeric	Quantitative data (counts per mm3)	Record quantitative data (counts per mm3)	?				Neuropathology				Neurodegeneration		Quantification of data			Free-form entry
	Astrocyte data archiving, upload protocol	AstroDataArchiveTxt	Indicates the data archiving & protocol upload	The data data archiving & protocol upload			Alphanumeric	Data archiving	Record the data archiving	H				Neuropathology				Neurodegeneration		Quantification of data			Free-form entry
