# Supplementary material for: A companion to the preclinical common data elements and case report forms for neuropathology studies in epilepsy research. A report of the TASK3 WG2 Neuropathology Working Group of the ILAE/AES Joint Translational Task Force
Source: Epilepsia Open. 2022 Sep 22;10(Suppl 1):S112–35. doi: 10.1002/epi4.12638 (PMC12375993; doi:10.1002/epi4.12638)
Supplement: Supplementary file 2 — Appendix S1 [file EPI4-10-S112-s002.zip › EPI4_12638_5_CDE_chart_Module_Immune_responses.xlsx]

## Sheet: Sheet1
CDE ID	CDE Name	Variable Name	Definition / Description	Question Text	Permissible Value	Description of Permissible Value	Data Type	Quantifier	Instructions	Priority level for CDE	Recommended Setting	References	Population	Classification (e.g., Core)	Version #	Version Date	Aliases for Variable Name	CRF Module / Guideline	© or TM	Sub-Domain	Domain	Size	Input Restrictions	Min Value	Max Value	Measurement Type	LOINC ID	SNOMED	caDSR ID	CDISC ID
	Immune responses stains to identify cell death (LHP) Indicator	ImmStainInd	Specifies whether or not LHP stain used	Was the LHP stain used or not	Yes;No	Yes it was used; No it was not used	Alphanumeric	Yes/No	Choose one: was LHP stain used	H				Neuropathology				Epilepsy-induced immune responses		A. Lectin-horseradish peroxidase stain fro microglia			Single pre-defined value selected
	Immune responses microglia Type	ImmMicrogType	Indicates type of microglia	What was the type of microglia	Iba1;CD11b;Tmem119;Cx3cr1	Iba1 used; CD11b used; Tmem119 used; Cx3cr1 used	Alphanumeric	Iba1;CD11b;Tmem119;Cx3cr1	Choose one: type of microglia	H				Neuropathology				Epilepsy-induced immune responses		B. Immunohistochemistry (IH)			Multiple pre-defined values selected
	Immune responses method used Type	ImmMicrogMethType	Indicates type of microglia method used	What was the type of microglia method used	Direct IH;Indirect IH;Immunofluorescence (IF)	Direct IH used ;Indirect IH used; IF used	Alphanumeric	Direct IH;Indirect IH;IF	Choose one: type of method used	H				Neuropathology				Epilepsy-induced immune responses		B. Immunohistochemistry (IH)			Multiple pre-defined values selected
	Immune responses Monocyte/Macrophage Type	ImmMonoType	Indicates type of Monocyte/Macrophage used	What was the type of Monocyte/Macrophage used	CD68;CD163	CD68 used; CD163 used	Alphanumeric	CD68;CD163	Choose one: type of Monocyte/Macrophage used	I				Neuropathology				Epilepsy-induced immune responses		B. Immunohistochemistry (IH)			Multiple pre-defined values selected
	Immune responses method used Type	ImmMonogMethType	Indicates type of Monocyte/Macrophage method used	What was the type of Monocyte/Macrophage method used	Direct IH;Indirect IH; IF	Direct IH used ;Indirect IH used; IF used	Alphanumeric	Direct IH;Indirect IH;IF	Choose one: was LHP stain used?	H				Neuropathology				Epilepsy-induced immune responses		B. Immunohistochemistry (IH)			Multiple pre-defined values selected
	Immune responses B-lymphocyte CD20 Indicator	ImmB-lymphCD20Ind	Specifies whether or not B-lymphocyte CD20 used	Was the B-lymphocyte CD20 used or not	Yes;No	Yes it was used; No it was not used	Alphanumeric	Yes/No	Choose one: was B-lymphocyte CD20 used	?				Neuropathology				Epilepsy-induced immune responses		B. Immunohistochemistry (IH)			Single pre-defined value selected
	Immune responses method used Type	ImmMicrogMethType	Indicates type of B-lymphocyte CD20 method used	What was the type of B-lymphocyte CD20 method used	Direct IH;Indirect IH; IF	Direct IH used ;Indirect IH used; IF used	Alphanumeric	Direct IH;Indirect IH;IF	Choose one: type of method used	?				Neuropathology				Epilepsy-induced immune responses		B. Immunohistochemistry (IH)			Multiple pre-defined values selected
	Immune responses T-lymphocyte Type	ImmT-lymphType	Indicates type of T-lymphocyte used	What was the type of T-lymphocyte used	CD3;CD4;CD8	CD3 used; CD4 used; CD8 used	Alphanumeric	CD3;CD4;CD8	Choose one: type of T-lymphocyte	L				Neuropathology				Epilepsy-induced immune responses		B. Immunohistochemistry (IH)			Multiple pre-defined values selected
	Immune responses method used Type	ImmT-lymphMethType	Indicates type of T-lymphocyte method used	What was the type of T-lymphocyte method used	Direct IH;Indirect IH; IF	Direct IH used ;Indirect IH used; IF used	Alphanumeric	Direct IH;Indirect IH;IF	Choose one: type of method used	H				Neuropathology				Epilepsy-induced immune responses		B. Immunohistochemistry (IH)			Multiple pre-defined values selected
	Immune responses dendritic cells Type	ImmDendCellType	Indicates type of dendritic cells used	What was the type of dendritic cells	CD11b;CD83;CD209	CD11b used; CD83 used; CD209 used	Alphanumeric	CD11b;CD83;CD209	Choose one: type of dendritic cells	L				Neuropathology				Epilepsy-induced immune responses		B. Immunohistochemistry (IH)			Multiple pre-defined values selected
	Immune responses dendritic cells method used Type	ImmDendCellMethType	Indicates type of dendritic cells method used	What was the type of dendritic cells method used	Direct IH;Indirect IH; IF	Direct IH used ;Indirect IH used; IF used	Alphanumeric	Direct IH;Indirect IH;IF	Choose one: type of method used	L				Neuropathology				Epilepsy-induced immune responses		B. Immunohistochemistry (IH)			Multiple pre-defined values selected
	Immune responses natural killer cell NKp46 Indicator	ImmKillCellNKp46Ind	Specifies whether or not NKp46 used	Was the NKp46 used or not	Yes;No	Yes it was used; No it was not used	Alphanumeric	Yes;No	Choose one: NKp46 used or not	L				Neuropathology				Epilepsy-induced immune responses		B. Immunohistochemistry (IH)			Single pre-defined value selected
	Immune responses method used Type	ImmCellNKp46gMethType	Indicates type of NKp46 method used	What was the type of NKp46 method used	Direct IH;Indirect IH; IF	Direct IH used ;Indirect IH used; IF used	Alphanumeric	Direct IH;Indirect IH;IF	Choose one: type of method used	L				Neuropathology				Epilepsy-induced immune responses		B. Immunohistochemistry (IH)			Multiple pre-defined values selected
	Immune responses cells investigated Type	ImmCellInvestType	Indicates cells investigated	What type of cells investigated	Neuronal;Glial;Endothelial	Neuronal used; Glial used; Endothelial used	Alphanumeric	Neuronal;Glial;Endothelial	Choose one: type of cells investigated	H				Neuropathology				Epilepsy-induced immune responses		C. Double labelling			Single pre-defined value selected
	Immune responses markers used Indicator	ImmMarkUsedInd	Indicates markers used	What markers were used			Alphanumeric	Name of marker	Record the markers which were used	H				Neuropathology				Epilepsy-induced immune responses		C. Double labelling			Free-form entry
	Immune responses IH or in situ-hybridization Type	ImmIHInsitHybType	Indicates IH or in situ-hybridization Type	What type of IH or in situ-hybridization was used	Cytokines;Chemokines;Chemokines receptors;Implement factors	Cytokines used; Chemokines used; Chemokines receptors used; Implement factors used	Alphanumeric	Cytokines;Chemokines;Chemokines receptors;Implement factors	Choose one: type of IH or in situ-hybridization	H				Neuropathology				Epilepsy-induced immune responses		D. Immunohistochemistry or in-situ hybridization			Multiple pre-defined values selected
	Immune responses Cytokine state and method Type	ImmCytoMethType	Indicates Cytokine state and method	If Cytokine used state which state and method used	Direct IH;Indirect IH;IF;In situ-hybridization(ISH)	Direct IH used; Indirect IH used; IF used;In situ-hybridization(ISH) used	Alphanumeric	Direct IH;Indirect IH;IF;In situ-hybridization(ISH)	Choose one: Cytokine state and method	I				Neuropathology				E+AD18pilepsy-induced immune responses		D. Immunohistochemistry or in-situ hybridization			Multiple pre-defined values selected
	Immune responses Chemokine state and method Type	ImmChemoMethType	Indicates Chemokine state and method	If Chemokine used state which state and method used	Direct IH;Indirect IH;IF;In situ-hybridization(ISH)	Direct IH used; Indirect IH used; IF used;In situ-hybridization(ISH) used	Alphanumeric	Direct IH;Indirect IH;IF;In situ-hybridization(ISH)	Choose one: Chemokine state and method	I				Neuropathology				Epilepsy-induced immune responses		D. Immunohistochemistry or in-situ hybridization			Multiple pre-defined values selected
	Immune responses Chemokine receptors state and method Type	ImmChemoRecpMethType	Indicates Chemokine receptors state and method	If Chemokine receptors used state which state and method used	Direct IH;Indirect IH;IF;In situ-hybridization(ISH)	Direct IH used; Indirect IH used; IF used;In situ-hybridization(ISH) used	Alphanumeric	Direct IH;Indirect IH;IF;In situ-hybridization(ISH)	Choose one: Chemokine receptors state and method	I				Neuropathology				Epilepsy-induced immune responses		D. Immunohistochemistry or in-situ hybridization			Multiple pre-defined values selected
	Immune responses Implement factors state and method Type	ImmImpFactMethType	Indicates Implement factors state and method	If Implement factors used state which state and method used	Direct IH;Indirect IH;IF;In situ-hybridization(ISH)	Direct IH used; Indirect IH used; IF used;In situ-hybridization(ISH) used	Alphanumeric	Direct IH;Indirect IH;IF;In situ-hybridization(ISH)	Choose one: Implement factors state and method	I				Neuropathology				Epilepsy-induced immune responses		D. Immunohistochemistry or in-situ hybridization			Multiple pre-defined values selected
	Immune responses RNA investigated Type	ImmRNAInvestType	Indicates IRNA investigated	What was type of RNA investigated	miRNA;cRNA;lcRNA;lncRNA	miRNA used; cRNA used; lcRNA used; lncRNA used	Alphanumeric	miRNA;cRNA;lcRNA;lncRNA	Choose one: RNA investigated	L				Neuropathology				Epilepsy-induced immune responses		E. In-situ hybridization			Multiple pre-defined values selected
	Immune responses mode of quantificationType	ImmModQuantType	Indicates the type of mode of quantification used	The type of mode of quantification used	Descriptive (data not quantified);Semi-quantitative;Qualitative;Quantitative;Stereology;Automatic reconstruction of 3D cell morphology;Densitometry;Other procedures	Descriptive (data not quantified) used; Semi-quantitative used; Qualitative used;Quantitative used;Stereology used;Automatic reconstruction of 3D cell morphology used;Densitometry used;Other procedures used	Alphanumeric	Type of mode of quantification used	Choose one: mode of quantification used	H				Neuropathology				Epilepsy-induced immune responses		Quantification of data			Multiple pre-defined values selected
	Immune responses marker quantified, specify Text	ImmMarkQuaTxt	Indicates marker quantified	The marker quantified			Alphanumeric	Type of marker	Record type of marker	H				Neuropathology				Epilepsy-induced immune responses		Quantification of data			Free-form entry
	Immune responses method used for quantification Type	ImmQuantifType	Indicates method used for quantification	The method used for quantification	Immunohistochemistry (IHC);In situ hybridization (ISH);Immunoblot (IB);RT-PCR;Other	Immunohistochemistry (IHC) used;In situ hybridization (ISH) used;Immunoblot (IB) used;RT-PCR used; An ‘Other’ method used for quantification	Alphanumeric	Type of method used for quantification	Choose one: method used for quantification	I				Neuropathology				Epilepsy-induced immune responses		Quantification of data			Single pre-defined value selected
	Immune responses if other method used for quantification, specify Text	ImmQuantifOtherTxt	Indicates method used for quantification if other than those listed was used	If other method used for quantification, specify			Alphanumeric	Type of method used for quantification	Record type of method used for quantification , if other than those listed was used	I				Neuropathology				Epilepsy-induced immune responses		Quantification of data			Free-form entry
	Immune responses quantitative data (counts per mm3) Measurement	ImmQuantDataMeasure	Describes the quantitative data (counts per mm3)	The quantitative data (counts per mm3)			Numeric	Quantitative data (counts per mm3)	Record quantitative data (counts per mm3)	I				Neuropathology				Epilepsy-induced immune responses		Quantification of data			Free-form entry
	Immune responses data archiving, upload protocol	ImmDataArchiveTxt	Indicates the data archiving & protocol upload	The data data archiving & protocol upload			Alphanumeric	Data archiving	Record the data archiving	H				Neuropathology				Epilepsy-induced immune responses		Quantification of data			Free-form entry
