# Supplementary material for: A companion to the preclinical common data elements and case report forms for neuropathology studies in epilepsy research. A report of the TASK3 WG2 Neuropathology Working Group of the ILAE/AES Joint Translational Task Force
Source: Epilepsia Open. 2022 Sep 22;10(Suppl 1):S112–35. doi: 10.1002/epi4.12638 (PMC12375993; doi:10.1002/epi4.12638)
Supplement: Supplementary file 2 — Appendix S1 [file EPI4-10-S112-s002.zip › EPI4_12638_6_CDE_chart_Module_Oligodendrocytes_and_myelin.xlsx]

## Sheet: Sheet1
CDE ID	CDE Name	Variable Name	Definition / Description	Question Text	Permissible Value	Description of Permissible Value	Data Type	Quantifier	Instructions	Priority level for CDE	Recommended Setting	References	Population	Classification (e.g., Core)	Version #	Version Date	Aliases for Variable Name	CRF Module / Guideline	© or TM	Sub-Domain	Domain	Size	Input Restrictions	Min Value	Max Value	Measurement Type	LOINC ID	SNOMED	caDSR ID	CDISC ID
	Oligodendrocytes and myelin markers IH Type	OligoMyeMarkType	Indicates the type of markers	What is the type of Oligodendrocytes and myelin markers used	CNPT;CNP;CC1;GSTpi;PLP;MAG;MOG;MBP;Luxolfastblue;Other	CNPT used;CNP used; CC1 used; GSTpi used; PLP used; MAG used; MOG used; MBP used; Luxolfastblue used; If an other type of marker was used	Alphanumeric	CNPT;CNP;CC1;GSTpi;PLP;MAG;MOG;MBP;Luxolfastblue;Other	Choose one: what type of marker was used	I				Neuropathology				Oligodendrocytes, myelin and BBB		Oligodendrocytes and myelin			Multiple pre-defined values selected
	Oligodendrocytes if other myelin markers, specify Text	OligoMyeMarkOtherTxt	Indicates type of marker (IH) if other than those listed was used	What is the type of type of marker if other			Alphanumeric		Record type of marker if other	I				Neuropathology				Oligodendrocytes, myelin and BBB		Oligodendrocytes and myelin			Free-form entry
	Oligodendrocytes marker for plasma extravasation Type	OligoMarkPlasmType	Indicates the type of markers for plasma extravasation	What is the type of markers for plasma extravasation	Evan’s blue method;Fluorescein-albumin;HRP;Other	Evan’s blue method used; Fluorescein-albumin used; HRP used; If an other type of marker was used	Alphanumeric	Evan’s blue method;Fluorescein-albumin;HRP;Other	Choose one: what type of marker was used for plasma extravasation	H				Neuropathology				Oligodendrocytes, myelin and BBB		Blood-brain barrier (BBB)			Multiple pre-defined values selected
	Oligodendrocytes if other marker for plasma extravasation, specify Text	OligoMarPlasOtherTxt	Indicates type of marker for plasma extravasation if other than those listed was used	What is the type of marker for plasma extravasation if other than those listed was used			Alphanumeric		Record type of marker for plasma extravasation if other than those listed was used	H				Neuropathology				Oligodendrocytes, myelin and BBB		Blood-brain barrier (BBB)			Free-form entry
	Oligodendrocytes endothelial cell marker Type	OligoEndMarkType	Indicates type of endothelial cell marker	What is the type of endothelial cell marker	CD31;Tie2;ECA-1;UEA-I lectin	CD31 used; Tie2 used; ECA-1 used; UEA-I lectin used	Alphanumeric	CD31;Tie2;ECA-1;UEA-I lectin	Choose one: what type of marker was used for endothelial cell	I				Neuropathology				Oligodendrocytes, myelin and BBB		Blood-brain barrier (BBB)			Multiple pre-defined values selected
	Oligodendrocytes Pericyte marker Type	OligoPeriMarkType	Indicates type of Pericyte marker	What is the type of Pericyte marker			Alphanumeric		Choose one: what type of marker was used for Pericyte marker	L				Neuropathology				Oligodendrocytes, myelin and BBB		Blood-brain barrier (BBB)			Multiple pre-defined values selected
	Oligodendrocytes data archiving, upload protocol	OligoDataArchiveTxt	Indicates the data archiving & protocol upload	The data data archiving & protocol upload			Alphanumeric	Data archiving	Record the data archiving	I				Neuropathology				Oligodendrocytes, myelin and BBB		Quantification of data			Free-form entry
